# Supplementary material for: Causal associations of air pollution with rheumatoid arthritis: A transethnic Mendelian randomization study
Source: PLoS One. 2024 Sep 24;19(9):e0307514. doi: 10.1371/journal.pone.0307514 (PMC11421788; doi:10.1371/journal.pone.0307514)
Supplement: S1 File — (XLSX) [file pone.0307514.s001.xlsx]

## Sheet: Contents
Contents
S1 Table: Removed SNPs that are associated with rheumatoid arthritis or its risk factors
S2 Table: SNPs information of air pollution with rheumatoid arthritis (p<5e-08(Particulate matter air pollution 2.5-10um, p<5e-06), r2<0.001, kb>10,000)
S3 Table: Analysis results of four methods of univariate Mendelian randomization (Effect of air pollution on rheumatoid arthritis, remove outliers)

## Sheet: S1 Table
Table S1. Removed SNPs that are associated with rheumatoid arthritis or its risk factors
#	Exposures (East Asian populations)	SNPs	Related confounding phenotypes	Removal (Yes or No) ?
1	Nitrogen oxides air pollution	rs183491	NA	NO
2		rs201266522	NA	NO
3		rs4333856	NA	NO
4	Particulate matter air pollution (pm10)	rs10097518	NA	NO
5		rs17821828	NA	NO
6		rs6503238	NA	NO
7	Particulate matter air pollution (pm2.5)	rs11067476	NA	NO
8		rs374130827	NA	NO
9		rs7630570	NA	NO
10		rs80151214	NA	NO
11	Particulate matter air pollution 2.5-10um	rs12594133	NA	NO
12		rs2319367	NA	NO
13	Nitrogen dioxide air pollution	rs12304151	NA	NO
14		rs16930343	NA	NO
15		rs17750806	NA	NO
16		rs3008627	NA	NO
17		rs75833817	NA	NO
18		rs9816472	NA	NO
#	Exposures (European populations)	SNPs	Related confounding phenotypes	Removal (Yes or No) ?
1	Particulate matter air pollution (pm10)	rs10498638	NA	NO
2		rs114789974	NA	NO
3		rs13084230	NA	NO
4		rs13122455	Qualifications: college or university degree	YES
5		rs140295641	NA	NO
6		rs142169179	NA	NO
7		rs147895162	NA	NO
8		rs182549	Body mass index	YES
9		rs2004679	Height	NO
10		rs4788565	Overall health rating	YES
11		rs4833095	NA	NO
12		rs56084453	Body mass index	YES
13		rs60304336	Body mass index	YES
14		rs61620752	NA	NO
15		rs61875074	NA	NO
16		rs6793835	Body mass index	YES
17		rs6867849	NA	NO
18		rs7200852	NA	NO
19		rs74247887	NA	NO
20		rs74805019	NA	NO
21		rs9640029	NA	NO
22	Nitrogen dioxide air pollution	rs10983735	NA	NO
23		rs12203592	White blood cell count	YES
24		rs34623735	NA	NO
25		rs7225402	NA	NO
26		rs77205736	Body mass index	YES
27	Particulate matter air pollution (pm2.5)	rs114708313	NA	NO
28		rs12203592	White blood cell count	YES
29		rs1372504	NA	NO
30		rs1537371	NA	NO
31		rs6749467	Comparative body size at age 10	YES
32		rs72642437	NA	NO
33		rs77205736	Body mass index	YES
34		rs77255816	NA	NO
35	Nitrogen oxides air pollution	rs1217106	Alcohol intake frequency	YES
36		rs12203592	White blood cell count	YES
37		rs1318845	NA	NO
38		rs6749467	Comparative body size at age 10	YES
39		rs72808024	NA	NO
40		rs7514956	NA	NO
41		rs77205736	Body mass index	YES
42		rs77255816	NA	NO
43	Particulate matter air pollution 2.5-10um	rs10152521	NA	NO
44		rs111308789	NA	NO
45		rs1157546	NA	NO
46		rs11621531	Smoked cigarette or pipe within last hour	YES
47		rs116259145	NA	NO
48		rs116816317	NA	NO
49		rs117125329	NA	NO
50		rs117389221	NA	NO
51		rs118101191	NA	NO
52		rs12462492	NA	NO
53		rs13125748	NA	NO
54		rs138141967	NA	NO
55		rs1706918	NA	NO
56		rs17675316	NA	NO
57		rs57048268	NA	NO
58		rs605027	NA	NO
59		rs62079137	NA	NO
60		rs71323440	NA	NO
61		rs76170056	NA	NO
62		rs78060907	NA	NO
63		rs8006373	NA	NO
64		rs8051340	NA	NO
65		rs9497937	NA	NO

## Sheet: S2 Table
Table S2. SNPs information of air pollution with rheumatoid arthritis (p<5e-08(Particulate matter air pollution 2.5-10um, p<5e-06), r2<0.001, kb>10,000)
Atmospheric contamination with rheumatoid arthritis (European populations)
	air pollution									Rheumatoid arthritis
SNPs	effect allele	other allele	beta	se	pval	eaf	R2	F		beta	se	pval
Particulate matter air pollution (pm10)
rs114789974	A	C	-0.0552064	0.00963471	1e-08	0.010467	7.2104e-05	32.8322		-0.0477083	0.0494824	0.334972
rs13084230	T	C	-0.013562	0.00245992	3.5e-08	0.200319	6.67522e-05	30.3951		0.0104484	0.0142479	0.463358
rs140295641	A	T	-0.0351352	0.00617205	1.3e-08	0.027357	7.11679e-05	32.4059		0.0514255	0.0799298	0.519975
rs142169179	A	G	0.040185	0.0073403	4.4e-08	0.020279	6.58204e-05	29.9708		0.138986	0.0571678	0.0150492
rs147895162	C	T	-0.0447597	0.00810727	3.4e-08	0.015135	6.69399e-05	30.4806		0.00943538	0.0468026	0.84023
rs61620752	G	T	0.0160687	0.00276719	6.4e-09	0.148343	7.40526e-05	33.7195		-0.00754287	0.0168011	0.653467
rs61875074	C	A	0.0222662	0.00384125	6.8e-09	0.073029	7.37911e-05	33.6005		0.0202107	0.0208895	0.333292
rs6867849	T	A	-0.0314765	0.00523168	1.8e-09	0.040477	7.94959e-05	36.1983		-0.0788032	0.0328544	0.0164597
rs9640029	T	C	-0.0138024	0.00197383	2.7e-12	0.478233	0.000107382	48.8976		0.0046483	0.0128095	0.716695
Nitrogen dioxide air pollution
rs10983735	A	G	0.0163113	0.00280286	5.9e-09	0.154461	7.4202e-05	33.8667		-0.00624649	0.0889973	0.769267
rs34623735	T	C	0.0127201	0.00215704	3.7e-09	0.33449	7.61912e-05	34.7746		0.0343531	0.124658	0.0185831
Particulate matter air pollution (pm2.5)
rs114708313	T	A	0.024558	0.175759	4.2e-08	0.06585	7.09637e-05	30.0761		-0.0303845	0.0235323	0.19664
rs1372504	A	G	0.0122914	0.0851199	3.1e-08	0.374311	7.23733e-05	30.6736		0.00333747	0.0134763	0.804402
rs1537371	A	C	0.0123705	0.156854	8.5e-09	0.500143	7.82126e-05	33.1486		-0.0062331	0.0129326	0.629829
rs6749467	A	G	-0.0123919	0.036546	1.4e-08	0.465814	7.60414e-05	32.2283		0.000574666	0.0130076	0.964762
rs77255816	T	C	0.0313937	0.0360891	4.2e-08	0.036507	7.08802e-05	30.0407		0.0416074	0.0687204	0.544874
Nitrogen oxides air pollution
rs1318845	C	T	-0.0141726	0.00259612	4.8e-08	0.200795	6.52972e-05	29.8022		0.0312715	0.0153526	0.0416614
rs72808024	C	A	-0.0170289	0.00290612	4.6e-09	0.148435	7.52293e-05	34.3356		-0.00603133	0.0186426	0.746298
rs7514956	C	A	-0.0146107	0.00265248	3.6e-08	0.186513	6.64787e-05	30.3414		0.00858833	0.0156257	0.582574
rs77255816	T	C	0.0299054	0.00547093	4.6e-08	0.036924	6.54669e-05	29.8796		0.0416074	0.0687204	0.544874
Particulate matter air pollution 2.5-10um
rs111308789	A	T	-0.0219385	0.00472875	3.5e-06	0.056635	5.07858e-05	21.5238		0.0156874	0.0289033	0.587299
rs1157546	C	T	-0.0246035	0.00490067	5.2e-07	0.053047	5.94703e-05	25.2047		0.00215931	0.0329161	0.947696
rs116259145	A	C	0.0301641	0.00618506	1.1e-06	0.031996	5.61192e-05	23.7843		0.0251401	0.0366251	0.49245
rs116816317	A	G	0.0376491	0.00796504	2.3e-06	0.019771	5.27173e-05	22.3425		0.0389519	0.065025	0.549153
rs117389221	C	T	-0.0402216	0.00850122	2.2e-06	0.017253	5.28173e-05	22.3848		0.0545255	0.0498673	0.274213
rs118101191	T	G	0.0597911	0.0110633	6.5e-08	0.010103	6.89155e-05	29.208		0.297505	0.102784	0.00379802
rs13125748	A	C	0.0114526	0.0025016	4.7e-06	0.257878	4.94532e-05	20.959		-0.00472459	0.0147854	0.749314
rs138141967	T	G	-0.0429378	0.00915495	2.7e-06	0.01498	5.19025e-05	21.9971		0.121234	0.0813523	0.136163
rs1706918	A	G	0.018349	0.00367669	6e-07	0.098932	5.87663e-05	24.9063		0.0344301	0.0237881	0.147794
rs17675316	G	A	0.0369053	0.00788044	2.8e-06	0.021631	5.17484e-05	21.9318		0.0567171	0.0394354	0.150369
rs57048268	C	A	-0.0110199	0.00236534	3.2e-06	0.311303	5.1214e-05	21.7053		-0.000245601	0.0156732	0.987498
rs71323440	T	C	0.0162929	0.00340779	1.7e-06	0.114944	5.3935e-05	22.8586		-0.0180435	0.0238875	0.450037
rs76170056	A	C	0.0165077	0.003462	1.9e-06	0.110936	5.36462e-05	22.7362		-0.0126126	0.0237381	0.595195
rs78060907	A	C	-0.0380539	0.00769756	7.7e-07	0.020337	5.76647e-05	24.4394		0.0414658	0.0628126	0.509157
rs9497937	A	C	-0.0127713	0.00257727	7.2e-07	0.232437	5.79386e-05	24.5555		-0.00163386	0.0142063	0.908438
Atmospheric contamination with rheumatoid arthritis (East Asian populations)
	Atmospheric contamination									Rheumatoid arthritis
SNPs	effect allele	other allele	beta	se	pval	eaf	R2	F		beta	se	pval
Nitrogen oxides air pollution
rs183491	T	C	-0.1459	0.03024	1.38998e-06	0.3335	0.00878989	23.2603		0.0212299	0.0236672	0.369709
rs201266522	A	G	0.1568	0.03155	6.66392e-07	0.4978	0.00932173	24.681		0.00217519	0.0261787	0.93378
rs4333856	A	G	-0.1442	0.02997	1.493e-06	0.6813	0.00874207	23.1327		-0.0201458	0.0259922	0.438298
Particulate matter air pollution (pm10)
rs10097518	G	A	-0.1311	0.0286	4.58e-06	0.3766	0.00831836	20.9955		0.0308228	0.0445075	0.178326
rs17821828	T	G	-0.1644	0.03431	1.66e-06	0.7724	0.00908222	22.9412		-0.000729271	0.0635913	0.980487
rs6503238	C	T	-0.1345	0.02828	1.97e-06	0.3995	0.00894899	22.6016		-0.0327147	0.0444213	0.169099
Particulate matter air pollution (pm2.5)
rs11067476	C	T	0.4566	0.09914	4.11898e-06	0.97903	0.00839662	21.1947		-0.064761	0.113178	0.567183
rs374130827	A	G	-0.3753	0.08189	4.58796e-06	0.96941	0.00831498	20.9869		-0.0964321	0.0591036	0.102769
rs7630570	A	G	-0.1344	0.02863	2.69401e-06	0.4434	0.00872056	22.0196		-0.0293524	0.0227908	0.197779
rs80151214	G	A	-0.1413	0.02957	1.766e-06	0.6162	0.00903302	22.8158		-0.014398	0.0225582	0.523304
Particulate matter air pollution 2.5-10um
rs12594133	G	A	-0.1576	0.0335	2.556e-06	0.7705	0.0087578	22.1144		0.0082712	0.0257288	0.747849
rs2319367	T	C	0.1543	0.02838	5.39002e-08	0.5273	0.0116628	29.5366		0.0503043	0.022998	0.0287182
Nitrogen dioxide air pollution
rs12304151	T	A	0.1608	0.03486	3.96598e-06	0.7884	0.00804048	21.2611		-0.0187401	0.027054	0.488503
rs16930343	A	G	0.2118	0.04618	4.495e-06	0.8859	0.00794966	21.019		-0.0510052	0.0372503	0.170919
rs17750806	C	T	-0.1551	0.0337	4.19199e-06	0.7092	0.00800468	21.1657		-0.0111929	0.0257679	0.664017
rs3008627	C	A	-0.2061	0.04487	4.345e-06	0.1162	0.0079733	21.082		0.0342248	0.0368259	0.352699
rs75833817	A	C	0.1402	0.03069	4.94003e-06	0.4457	0.0078874	20.8531		-0.0462109	0.0249706	0.0642253
rs9816472	C	T	-0.1372	0.02981	4.15901e-06	0.5532	0.00800506	21.1667		0.0110084	0.0223667	0.622593

## Sheet: S3 Table
Table S3. Analysis results of four methods of univariate Mendelian randomization (Effect of air pollution on rheumatoid arthritis, remove outliers)
Effect of air pollution on rheumatoid arthritis（European populations）										Effect of air pollution on rheumatoid arthritis (East Asian populations)
Methods	SNPs	F-statistic	R2	Particulate matter air pollution (pm10)						SNPs	F-statistic	R2	Nitrogen oxides air pollution
				OR	or_lci95	or_uci95	beta	P-value					OR	or_lci95	or_uci95	beta	P-value
Inverse variance weighted	9	34.2778	0.000677506	1.69	0.84	3.99	0.522657	0.142267		3	23.6913	0.000268537	0.993028	0.819889	1.20273	-0.00699595	0.942944
MR Egger	9			7.15	1.2	42.56	1.96659	0.0675958		3			0.984456	0.0019573	495.148	-0.0156665	0.996857
Weighted median	9			0.98	0.37	2.61	-0.0223756	0.964331		3			0.99909	0.789713	1.26398	-0.000909996	0.993949
Weighted mode	9			0.94	0.24	3.66	-0.0575081	0.935801		3			1.01581	0.745625	1.38391	0.0156909	0.929847
Methods	SNPs	F-statistic	R2	Nitrogen dioxide air pollution						SNPs	F-statistic	R2	Particulate matter air pollution (pm10)
				OR	or_lci95	or_uci95	beta	P-value					OR	or_lci95	or_uci95	beta	P-value
Inverse variance weighted	2	34.3207	1.50393e-06	3.88396	0.19396	77.7745	1.35686	0.374875		3	22.1794	0.000263496	1.00215	0.81971	1.22519	0.00214387	0.983317
MR Egger	2			NA	NA	NA	NA	NA		3			1.2939	0.0236387	70.8236	0.257661	0.920097
Weighted median	2			NA	NA	NA	NA	NA		3			1.00177	0.751914	1.33465	0.00176652	0.990371
Weighted mode	2			NA	NA	NA	NA	NA		3			0.999614	0.672544	1.48574	-0.000386006	0.99865
Methods	SNPs	F-statistic	R2	Particulate matter air pollution (pm2.5)						SNPs	F-statistic	R2	Particulate matter air pollution (pm2.5)
				OR	or_lci95	or_uci95	beta	P-value					OR	or_lci95	or_uci95	beta	P-value
Inverse variance weighted	5	31.2335	3.68471e-06	0.710987	0.265269	1.90562	-0.341102	0.4977		4	21.7542	0.000344652	1.16231	0.979128	1.37976	0.15041	0.0856256
MR Egger	5			0.265587	0.00789473	8.93465	-1.32581	0.513408		4			1.11983	0.733081	1.7106	0.113174	0.652812
Weighted median	5			0.760243	0.223136	2.59021	-0.274117	0.661183		4			1.20625	0.984118	1.47852	0.187515	0.0709465
Weighted mode	5			0.883009	0.197716	3.94356	-0.124419	0.878455		4			1.23552	0.949524	1.60765	0.211488	0.213461
Methods	SNPs	F-statistic	R2	Nitrogen oxides air pollution						SNPs	F-statistic	R2	Particulate matter air pollution 2.5-10um
				OR	or_lci95	or_uci95	beta	P-value					OR	or_lci95	or_uci95	beta	P-value
Inverse variance weighted	4	31.0897	2.72472e-06	0.513088	0.157366	1.67291	-0.667307	0.268444		2	25.8255	0.000204206	1.16643	0.806181	1.68766	0.153949	0.414016
MR Egger	4			253.755	0.0913072	705217	5.53637	0.304629		2			NA	NA	NA	NA	NA
Weighted median	4			0.645649	0.134642	3.09609	-0.437499	0.584379		2			NA	NA	NA	NA	NA
Weighted mode	4			0.780461	0.125618	4.84898	-0.24787	0.807496		2			NA	NA	NA	NA	NA
Methods	SNPs	F-statistic	R2	Particulate matter air pollution 2.5-10um						SNPs	F-statistic	R2	Nitrogen dioxide air pollution
				OR	or_lci95	or_uci95	beta	P-value					OR	or_lci95	or_uci95	beta	P-value
Inverse variance weighted	15	23.3691	8.27095e-06	1.20495	0.605307	2.39863	0.18644	0.595569		6	21.0913	0.000478606	0.87239	0.760617	1.00059	-0.136519	0.0509868
MR Egger	15			2.24778	0.362207	13.9493	0.809945	0.400276		6			0.754658	0.319145	1.78448	-0.28149	0.55636
Weighted median	15			0.97333	0.356675	2.65612	-0.0270319	0.95791		6			0.880672	0.744038	1.0424	-0.12707	0.139607
Weighted mode	15			0.703984	0.151392	3.27357	-0.351	0.661265		6			0.875567	0.68511	1.11897	-0.132884	0.336895
